# Supplementary material for: Artificial selection increased body weight but induced increase of runs of homozygosity in Hanwoo cattle
Source: PLoS One. 2018 Mar 21;13(3):e0193701. doi: 10.1371/journal.pone.0193701 (PMC5862439; doi:10.1371/journal.pone.0193701)
Supplement: S1 Dataset — (XLSX) [file pone.0193701.s001.xlsx]

## Sheet: Converted_500kb_ROH
BTA	Start	End	SNP	ID
1	39342283	39968223	6652	12059
1	11907895	12447856	9176	13065
1	26759155	27512164	9347	13065
1	27556101	28169696	5188	13065
1	30475796	30993904	6113	13065
1	37309993	38443422	14304	13065
1	22760469	23337850	5718	13303
1	61735455	62248094	5629	27034
1	7524662	8124475	5888	27214
1	8127028	8636105	5268	27214
1	9360156	10079204	8385	27214
1	11907088	12448481	9221	27214
1	19068351	19590336	4594	27214
1	52595282	53126239	4953	27214
1	137210480	137764703	5448	29012
1	11728763	12236663	8751	KPN083
1	105819302	106360742	4058	KPN083
1	35661478	36295888	5221	KPN104
1	133646515	134173247	2340	KPN108
1	15579324	16148834	8645	KPN116
1	113413432	114016589	5451	KPN116
1	129244747	129811680	6589	KPN116
1	153587216	154186756	8992	KPN123
1	114499514	115019457	4652	KPN124
1	13662369	14164917	6875	KPN131
1	49796760	50472659	6957	KPN131
1	11990937	12627013	10830	KPN136
1	88944750	89481034	4202	KPN144
1	101406509	101981046	10475	KPN147
1	153691441	154213091	7918	KPN147
1	39410141	40091699	7331	KPN151
1	12788849	13388098	9213	KPN184
1	13647578	14219773	7602	KPN184
1	139609237	140142193	5015	KPN184
1	23606885	24126083	5731	KPN195
1	14660102	15299673	10312	KPN200
1	22630314	23375498	7090	KPN200
1	39529246	40036940	6254	KPN200
1	102992335	103594274	4985	KPN200
1	14283557	15289639	15165	KPN218
1	37295918	37857961	7773	KPN218
1	54904819	55464512	5588	KPN218
1	67267539	67775206	3090	KPN218
1	101410650	102114793	12835	KPN218
1	139554986	140110613	5416	KPN218
1	74208816	74741293	3445	KPN219
1	84620831	85214510	3308	KPN219
1	100034322	100598243	4261	KPN219
1	50825541	51635256	9373	KPN227
1	54533962	55570952	10963	KPN229
1	55590895	56150131	6578	KPN229
1	126483911	127029190	6682	KPN229
1	104067612	104675312	4894	KPN506
1	63760169	64280328	4617	KPN565
1	39940040	40547743	6196	KPN593
1	89305632	89832828	5436	KPN712
1	99728577	100385988	5093	KPN712
1	101439929	102227365	14242	KPN712
1	19066553	19722111	6138	KPN775
1	1790709	2297685	4280	KPN244
1	16565201	17076820	7738	KPN244
1	62169619	62703417	5696	KPN244
1	103828723	104356548	5546	KPN244
1	276012	890110	4830	KPN247
1	52803916	53470606	6562	KPN249
1	127242800	127808605	4518	KPN249
1	155835761	156343792	3563	KPN249
1	31809659	32663384	9580	KPN256
1	15511073	16057853	8077	KPN263
1	27000259	27562798	6644	KPN263
1	31974788	32599111	5744	KPN263
1	50155349	50662359	4721	KPN263
1	59950214	60727638	6798	KPN263
1	1790709	2442803	5846	KPN273
1	8014240	8650773	6760	KPN273
1	76546540	77047708	4662	KPN273
1	104142452	104755839	4751	KPN273
1	108658436	109456433	8060	KPN273
1	914155	1494200	5180	KPN279
1	127360206	127892027	4183	KPN279
1	104183372	104821208	5057	KPN281
1	80827568	81341772	4256	KPN284
1	83690555	84197233	3569	KPN284
1	84410104	85061556	3943	KPN284
1	95585246	96229885	5225	KPN284
1	114650405	115408942	9252	KPN284
1	116332406	117259515	7649	KPN284
1	1547348	2359196	7354	KPN299
1	39409416	39995468	6500	KPN299
1	84456161	85007760	3503	KPN299
1	100853966	101460915	7682	KPN310
1	127389180	127900842	3779	KPN310
1	1790709	2469636	6182	KPN315
1	72037921	72562146	2061	KPN315
1	117445168	117952386	4847	KPN315
1	118086043	119011159	8359	KPN315
1	119025273	120088032	8708	KPN315
1	120140502	121011637	9537	KPN315
1	121037151	121854063	7536	KPN315
1	122226554	122738755	3414	KPN315
1	87004091	87543494	4481	KPN327
1	101207470	101757219	8869	KPN327
1	106193279	106893421	4065	KPN327
1	131080010	131655575	3809	KPN327
1	31002891	31631445	7877	KPN330
1	45989306	46570522	2825	KPN330
1	88893364	89490558	4695	KPN330
1	95219998	95864927	5204	KPN330
1	133448598	134038771	2789	KPN330
1	52075430	52778191	6314	KPN334
1	64319794	64853949	4275	KPN334
1	92518582	93105022	7098	KPN334
1	127388652	127898646	3783	KPN334
1	50156012	50780565	5331	KPN336
1	52509668	53071808	5063	KPN336
1	64502287	65218895	5187	KPN336
1	76482640	77049439	5327	KPN336
1	127204339	127858619	5446	KPN336
1	112441722	113015487	6902	KPN337
1	128496081	129055575	4610	KPN337
1	1792555	2369180	4861	KPN338
1	10710217	11267375	5865	KPN338
1	64252433	64757786	4193	KPN338
1	104783162	105548208	7778	KPN338
1	66453917	66995291	3066	KPN348
1	124073255	124906125	9709	KPN348
1	127405597	128071383	4964	KPN348
1	52467517	53138140	5906	KPN354
1	111666861	112255944	3118	KPN354
1	155187435	155717026	8338	KPN354
1	74170947	74748480	3720	KPN369
1	114610958	115239180	7405	KPN369
1	124069124	124641188	6378	KPN369
1	39945713	40605941	6902	KPN387
1	66642967	67742869	5913	KPN387
1	71904276	72562604	2688	KPN387
1	76546540	77048100	4661	KPN388
1	140524708	141399310	7921	KPN388
1	153586970	154092870	7512	KPN388
1	240496	768643	4207	KPN413
1	50806162	51473662	7544	KPN413
1	74631879	75229716	4827	KPN413
1	88921030	89490558	4476	KPN413
1	104842569	105348549	5361	KPN413
1	108906067	109445905	5378	KPN413
1	22760391	23631317	8136	KPN431
1	1790709	2361587	4865	KPN448
1	14479869	15013713	7741	KPN448
1	39640122	40470581	8848	KPN448
1	84327756	85080420	4669	KPN448
1	47310960	47842441	5999	KPN449
1	84309689	84908211	4244	KPN449
1	32820404	33380705	7746	KPN450
1	64579598	65207603	4471	KPN450
1	70354674	70919241	3840	KPN456
1	86990478	87526623	4363	KPN456
1	89845867	90637609	6618	KPN456
1	54902572	55770346	7607	KPN458
1	67118435	67732351	3644	KPN458
1	112038267	112544822	4139	KPN458
1	84524342	85134538	3421	KPN460
1	103777713	104371378	6108	KPN460
1	39529246	40271018	8327	KPN472
1	54780318	55434387	6852	KPN472
1	84241909	84959993	5044	KPN472
1	135219289	135763116	4164	KPN472
1	31811065	32353631	6418	KPN480
1	49141386	49689415	6310	KPN480
1	133317959	134040681	3445	KPN480
1	1790709	2298172	4301	KPN482
1	48731695	49236456	6305	KPN482
1	101260282	101764898	8600	KPN482
1	131232424	131786123	3943	KPN482
1	132340725	132972180	5923	KPN482
1	151886841	152431742	6551	KPN482
1	74100599	74748480	4329	KPN484
1	30567744	31106286	6679	KPN485
1	41612370	42324002	7603	KPN485
1	31809659	32382277	6629	KPN486
1	54786815	55354491	6005	KPN486
1	63631556	64269311	5785	KPN486
1	83672370	84177382	3507	KPN486
1	85089287	85605452	2916	KPN486
1	93486747	94142018	5808	KPN486
1	99969127	100589087	4862	KPN486
1	120915191	121427493	5434	KPN486
1	14877555	15389757	7950	KPN497
1	103930660	104450227	5090	KPN500
1	127388921	127890404	3742	KPN500
1	132490815	133025692	5457	KPN500
1	1551383	2361153	7290	KPN505
1	25948492	26471603	4895	KPN505
1	50625194	51242213	5836	KPN505
1	55076312	55817481	6525	KPN505
1	76556225	77207908	5938	KPN505
1	36324772	36984741	5024	KPN517
1	48947646	49795356	9962	KPN517
1	27149728	27826308	7348	KPN531
1	104981083	105494191	5564	KPN531
1	127411277	128059575	4790	KPN531
1	1779363	2442550	5972	KPN538
1	15579160	16152160	8690	KPN538
1	127342752	127858619	3980	KPN538
1	133253670	134036900	3993	KPN538
1	84425922	84931198	3331	KPN641
1	104890289	105475383	6520	KPN641
1	106343865	107121629	5403	KPN641
1	12787679	13450009	9882	KPN654
1	23586689	24125340	5911	KPN654
1	98277407	101702646	32627	KPN654
1	101702818	102268809	10275	KPN654
1	52043895	52795016	6950	KPN677
1	67081377	67792669	4108	KPN677
1	74230336	74928567	4799	KPN677
1	74930300	75487931	4826	KPN677
1	83688005	84197233	3597	KPN677
1	84241985	85132112	5746	KPN677
1	110034908	110805243	4619	KPN677
1	110806177	111403938	4185	KPN677
1	32070435	32662180	5453	KPN683
1	127223141	127939632	5752	KPN683
1	151574788	152196479	8893	KPN683
1	32071110	32663384	5432	KPN688
1	66114033	66701623	4383	KPN688
1	71902297	72579986	2797	KPN688
1	83690740	84197233	3568	KPN688
1	103602261	104550661	9723	KPN688
1	43132291	44158988	8114	KPN723
1	57490039	58506400	10933	KPN723
1	72082780	72596095	2124	KPN723
1	103756178	104709505	9061	KPN723
1	122226554	122913992	5151	KPN723
1	124076943	124639689	6265	KPN723
1	132454211	133044696	5787	KPN723
1	23595810	24132035	5862	KPN744
1	28624795	29525422	8273	KPN744
1	57593027	58100892	5190	KPN744
1	59926098	60908144	8551	KPN744
1	68360878	69008462	5040	KPN744
1	84425285	85054518	3804	KPN744
1	91936262	92536719	6115	KPN744
1	102870193	103630837	7338	KPN744
1	107522004	108116189	3033	KPN744
1	11788933	12424948	10797	KPN802
1	99938007	100571088	5117	KPN802
1	103372571	104835921	13958	KPN802
1	15588054	16161305	8833	KPN809
1	18838079	19427108	5196	KPN809
1	124263777	124783274	6167	KPN809
1	131268777	131799240	3924	KPN828
1	45946132	46572120	3456	KPN870
1	82078682	82809577	5995	KPN870
1	83183277	83761893	3703	KPN870
1	104144306	104675312	4134	KPN870
1	106270122	107422649	7843	KPN870
1	11988189	12509397	8732	KPN507
1	139864064	140572239	7573	KPN507
1	920248	1469564	4923	KPN521
1	28369423	28879883	4245	KPN521
1	40382381	41072482	8672	KPN521
1	108184228	108801888	5490	KPN521
1	64581696	65165387	4202	KPN566
1	98995025	99514553	4625	KPN566
1	137572564	138263142	7921	KPN566
1	88945454	89490558	4302	KPN586
1	131155005	131655575	3312	KPN586
1	139609629	140142486	5027	KPN586
1	38421375	39133470	7556	KPN606
1	39146971	40271041	11722	KPN606
1	40287320	40997238	8606	KPN606
1	59873968	60887614	8912	KPN606
1	65325251	66085021	3792	KPN606
1	100458118	101000838	5190	KPN606
1	112507620	113023675	6253	KPN606
1	131270808	131799240	3905	KPN606
1	157447878	158003104	6459	KPN606
1	83687870	84196700	3588	KPN612
1	84309689	84908517	4250	KPN612
1	113721135	114381634	7264	KPN612
1	14588517	15318071	11560	KPN614
1	15586902	16276065	10499	KPN614
1	69131187	69790717	6483	KPN614
1	105811583	106327451	4002	KPN614
1	121556060	122107828	4813	KPN614
1	136716414	137511984	7110	KPN614
1	15698419	16395202	10629	KPN626
1	58037393	58563515	6577	KPN626
1	86755059	87516366	5420	KPN626
1	1790709	2443287	5819	KPN628
1	127405817	127961339	3937	KPN628
1	133751978	134293932	2404	KPN628
1	135184854	135717257	4179	KPN628
1	155898798	156440173	4059	KPN628
1	31809659	32382277	6631	KPN631
1	40188203	41125284	11301	KPN631
1	64708882	65218930	3684	KPN631
1	65325251	65949182	3034	KPN631
1	75766936	76528246	6765	KPN631
1	127411277	128014154	4275	KPN631
1	131232424	131797187	4066	KPN631
1	54904903	55582595	6277	KPN642
1	84319402	84908517	4119	KPN642
1	85177675	85678337	3044	KPN642
1	127360822	127962670	4524	KPN658
1	131244758	131833002	4247	KPN658
1	133234994	134293932	5543	KPN658
1	153609593	154241656	9436	KPN658
1	1792555	2359196	4816	KPN676
1	30310293	30990097	7800	KPN676
1	31808238	32657894	9357	KPN676
1	32660847	33497709	11172	KPN676
1	34084979	34826095	6928	KPN676
1	35121010	36300557	10316	KPN676
1	36332022	37137825	6847	KPN676
1	37281017	40381808	34950	KPN676
1	40381987	41180328	9987	KPN676
1	41194886	41931618	9046	KPN676
1	41931749	42566938	8769	KPN676
1	42567074	43565082	8875	KPN676
1	43565599	44332501	4745	KPN676
1	45743670	46937105	8697	KPN676
1	113643844	114309542	6767	KPN676
1	133455845	133959462	2416	KPN676
1	86816594	87361995	3296	KPN689
1	103021564	103719981	6408	KPN689
1	124402663	124926829	6009	KPN689
1	139612067	140140644	4942	KPN689
1	1790709	2443288	5813	KPN750
1	12780839	13536217	11191	KPN750
1	101369084	102116487	13664	KPN750
1	105750949	106918024	8265	KPN750
1	116191497	116873444	6588	KPN750
1	131266160	131778783	3671	KPN750
1	65326437	65950472	3032	KPN758
1	83420273	84197233	5037	KPN758
1	84242047	84780890	4042	KPN758
1	133296132	134293932	4806	KPN758
1	99807690	100591019	5837	KPN771
1	103371139	104782967	13496	KPN771
1	1790721	2442803	5821	KPN783
1	15504134	16627245	16799	KPN783
1	84351663	84884752	3447	KPN783
1	38549671	39340880	8338	KPN792
1	84309689	84902098	4180	KPN792
1	93023627	93868920	6288	KPN792
1	127405319	127963708	3970	KPN792
1	1790709	2298172	4280	KPN797
1	86850667	87528774	5037	KPN797
1	105690024	106553054	7573	KPN797
1	107485028	108114890	3175	KPN797
1	113801893	114351429	6006	KPN797
1	133528583	134039376	2147	KPN797
1	127403434	127906836	3689	KPN825
1	136996077	137765778	7556	KPN825
1	137780346	138428803	7465	KPN825
1	139612959	140167988	5147	KPN825
1	140728180	141345234	4378	KPN825
1	32124423	32646041	4647	KPN829
1	35374639	36300557	7309	KPN829
1	45948726	46549761	3298	KPN829
1	52375330	53138140	6769	KPN885
1	71999232	72667419	3256	KPN885
1	93697594	94222468	3514	KPN885
1	39498632	40095665	6874	KPN872
1	40606116	41181267	7263	KPN872
1	41185328	42566712	17922	KPN872
1	42568486	43564016	8846	KPN872
1	43564673	44332501	4745	KPN872
1	45209204	45723431	5005	KPN872
1	46202494	46719208	2579	KPN872
1	47263946	48515402	14678	KPN872
1	48731396	49793368	12608	KPN872
1	49799328	51634654	19060	KPN872
1	51652498	52156828	5806	KPN872
1	52157625	52877565	6301	KPN872
1	52877694	53470967	5928	KPN872
1	53946890	54741261	9972	KPN872
1	54741512	56324310	17603	KPN872
1	56338854	57217948	13125	KPN872
1	58016193	58671787	8218	KPN872
1	59216100	60574574	12080	KPN872
1	69120441	69765622	6120	KPN872
1	72685416	73417149	5078	KPN872
1	84908027	85491699	3033	KPN872
1	104067612	104675312	4866	KPN872
1	35125283	35655918	4996	KPN873
1	52901050	53501835	5921	KPN873
1	67239295	67766046	3161	KPN873
1	916128	1494200	5156	KPN926
1	15653622	16271313	9393	KPN926
1	1790709	2442801	5822	KPN933
1	7318771	7839602	4651	KPN933
1	12051350	12642220	10214	KPN933
1	15566950	16152160	8832	KPN933
1	133511882	134036900	2207	KPN933
1	69026892	69907893	8522	KPN937
1	103983795	104731490	6399	KPN937
1	133752025	134293932	2400	KPN937
1	14589783	15156889	8725	KPN986
1	59846955	60405030	5273	KPN986
1	107579915	108176565	3008	KPN986
1	111651829	112440567	4702	KPN986
1	133455845	134036900	2685	KPN986
1	38284868	38874166	6578	KPN996
1	39500472	40605941	12327	KPN996
1	40606116	42566712	25276	KPN996
1	43026127	43647788	5934	KPN996
1	43654127	44331850	3860	KPN996
1	45743670	46719208	7072	KPN996
1	47688610	48672484	11721	KPN996
1	48730703	49795449	12643	KPN996
1	49796760	51279732	14612	KPN996
1	51654414	52156139	5789	KPN996
1	52158890	53607451	13485	KPN996
1	53946948	54741261	9994	KPN996
1	54741512	55815079	9939	KPN996
1	55823071	56323651	7592	KPN996
1	56485792	57218567	11175	KPN996
1	57591321	59203502	16617	KPN996
1	59213960	60572623	12080	KPN996
1	71902297	72444323	2237	KPN996
1	116173449	116736867	5409	KPN996
1	1790134	2363599	4866	KPN959
1	31007681	31788137	9685	KPN959
1	41627844	42174134	6418	KPN959
1	57554732	58103487	5360	KPN959
1	131243738	131806202	4079	KPN959
1	148477381	149521123	8686	KPN959
1	149534575	150049102	4922	KPN959
1	150115752	150868830	8698	KPN959
1	150869051	152511923	20524	KPN959
1	794831	1410786	5745	KPN709
1	5586629	6246766	6901	KPN709
1	103815088	104758348	8901	KPN709
1	104896963	105475383	6418	KPN709
1	116854570	117577599	5744	KPN709
1	127405394	127965172	3977	KPN709
1	32003663	32603042	5565	KPN954
1	84404459	85214510	4964	KPN954
1	99969520	100820206	7002	KPN954
1	101363198	102116487	13775	KPN954
1	140379019	141206535	7556	KPN954
2	37867205	38368740	3427	13065
2	3301382	3915243	6258	24078
2	14849396	15564638	7304	24078
2	47480527	48246095	3897	24078
2	48892453	49455963	4961	24078
2	49916029	50551145	6760	24078
2	103671088	104587933	11167	24078
2	109526645	110108722	4851	24078
2	113393870	114067396	7673	24078
2	17656487	18198042	6936	29012
2	47730418	48449574	3708	KPN036
2	49681992	50204207	5964	KPN036
2	57087040	57588090	4877	KPN083
2	65404345	65947596	4830	KPN083
2	51688652	52262221	4877	KPN104
2	65265412	65864623	5270	KPN108
2	77226034	78102454	11880	KPN116
2	48788797	49326354	4517	KPN123
2	815753	1326077	4595	KPN131
2	83882356	84383044	4168	KPN131
2	77440318	78650305	15301	KPN136
2	97262803	97872119	8729	KPN136
2	70598378	71109704	4416	KPN137
2	85346177	85875047	3653	KPN147
2	47752810	48474029	3753	KPN195
2	33053001	33687402	6629	KPN200
2	31545217	32067042	3191	KPN218
2	82617955	83220019	6398	KPN219
2	61766031	62383403	6486	KPN227
2	61727883	62257604	5576	KPN229
2	43098751	43750804	5468	KPN593
2	61703489	62276455	5946	KPN673
2	77269995	78103447	11315	KPN712
2	86931038	87448067	3987	KPN768
2	342864	881464	4848	KPN243
2	80896090	81504927	3967	KPN243
2	115142284	115987383	6696	KPN243
2	65410863	66144869	7110	KPN244
2	73179788	73825470	5381	KPN244
2	120199751	120801158	3470	KPN244
2	21287119	21848366	4073	KPN247
2	31839650	32384861	3760	KPN247
2	96177314	96733775	3901	KPN247
2	36676032	37321849	2622	KPN249
2	38382860	38954266	4195	KPN249
2	82575034	83081970	5023	KPN249
2	89087802	89656800	4673	KPN249
2	125158435	125701958	2567	KPN249
2	11724983	12241259	6963	KPN256
2	12243016	12756433	7482	KPN256
2	72598664	73149168	3940	KPN256
2	74035084	74571565	4431	KPN256
2	10635018	11216621	6890	KPN263
2	24673781	25278794	6595	KPN263
2	36603611	37156844	2053	KPN263
2	61670339	62384874	7391	KPN263
2	69255067	70051318	7593	KPN263
2	89062379	90221945	8949	KPN263
2	365044	1052781	6244	KPN273
2	86182849	86812366	4007	KPN273
2	30711242	31507982	6723	KPN279
2	36497437	37290603	3517	KPN279
2	82573535	83081970	5017	KPN279
2	105654961	106160619	3917	KPN279
2	36646471	37156844	1867	KPN281
2	84725588	85689049	8490	KPN281
2	85950165	86725524	5326	KPN281
2	87035700	87852971	6171	KPN281
2	88177417	88703435	3203	KPN281
2	88703739	90221437	10162	KPN281
2	90743600	91297426	2987	KPN281
2	92681875	93562350	7868	KPN281
2	112962837	113553578	4941	KPN281
2	34763596	35403706	3276	KPN284
2	49227914	49809524	5481	KPN284
2	78526393	79121878	7020	KPN284
2	96794826	97602874	12524	KPN284
2	125158863	125823564	3377	KPN284
2	131970586	132650888	4203	KPN284
2	16244158	16744924	4462	KPN299
2	35478452	36000185	2749	KPN299
2	69525728	70172167	5291	KPN299
2	74032513	74714071	5430	KPN299
2	87035700	87581161	4088	KPN299
2	91239755	92072333	3363	KPN299
2	125075119	125760899	3504	KPN299
2	16319918	16898394	5743	KPN310
2	37557663	38416299	6285	KPN310
2	70598378	71599612	10186	KPN310
2	91528620	92043480	2162	KPN310
2	132019921	132578440	2993	KPN310
2	48933881	49455551	4732	KPN315
2	71855431	72367972	3254	KPN315
2	89852968	90584424	5061	KPN315
2	96810248	97964338	16401	KPN315
2	53224143	53786746	4207	KPN327
2	60393749	60894970	7703	KPN327
2	96047257	96621261	3879	KPN327
2	132123991	132649794	3328	KPN327
2	27717483	28347563	7504	KPN330
2	33525203	34044677	7189	KPN330
2	47420560	48093455	3104	KPN330
2	69526708	70171552	5268	KPN330
2	72386480	72955106	4857	KPN330
2	78523772	79207437	7826	KPN330
2	101572666	102093911	4893	KPN330
2	7180	629940	4890	KPN333
2	10612993	11127961	5545	KPN333
2	58991311	59514956	4802	KPN333
2	79396769	79940222	2960	KPN333
2	82998062	83542864	6471	KPN333
2	83543277	84138216	4509	KPN333
2	131970586	132640345	4138	KPN333
2	5959072	6636449	6673	KPN334
2	22390264	22921560	3094	KPN334
2	36598753	37253627	2523	KPN334
2	38744328	39260617	3612	KPN334
2	51547053	52108042	5255	KPN334
2	53290553	53928559	5413	KPN334
2	118354519	118905470	3751	KPN334
2	48131171	48747931	3376	KPN336
2	61895558	62816105	9306	KPN336
2	132029210	132751793	4709	KPN336
2	36614278	37254336	2456	KPN337
2	71821004	72364831	3506	KPN337
2	91339735	92043480	2949	KPN337
2	103323659	103880891	7654	KPN337
2	122128635	122927761	5164	KPN337
2	20533090	21194539	2915	KPN338
2	44704886	45340155	4442	KPN338
2	48830301	49671981	7357	KPN338
2	65964770	66585248	6494	KPN338
2	36598753	37290603	2729	KPN348
2	67817798	68714796	7581	KPN348
2	83368957	84274887	6760	KPN348
2	39899755	40434918	3189	KPN354
2	44819746	45351014	3969	KPN354
2	72386415	73171163	6531	KPN354
2	69528423	70173519	5246	KPN357
2	71855431	72365488	3233	KPN357
2	69225279	69732783	5697	KPN369
2	72386415	72950701	4828	KPN369
2	77150179	77954928	10753	KPN369
2	10635392	11140755	5643	KPN387
2	33278243	34008005	9508	KPN387
2	81984127	83079120	11072	KPN387
2	109194347	110198653	8544	KPN387
2	122454297	123041322	3678	KPN387
2	37696949	38368366	4621	KPN388
2	80628584	81167414	4034	KPN388
2	94140143	94717906	4620	KPN388
2	122129787	122718237	4069	KPN388
2	131939976	132470248	3039	KPN388
2	603981	1296841	6310	KPN413
2	30975994	31507306	3592	KPN413
2	64026640	64639280	6031	KPN413
2	71027951	71586135	6335	KPN413
2	95114700	95652940	4088	KPN431
2	102700282	103486980	10147	KPN431
2	120187154	120929943	5277	KPN431
2	26078227	26650947	6127	KPN448
2	52555193	53060090	2766	KPN448
2	82574797	83081745	5007	KPN448
2	114170527	114742658	5736	KPN448
2	331114	1065315	6693	KPN449
2	80953445	81829395	6504	KPN449
2	89258852	89894007	6095	KPN449
2	91524759	92043480	2175	KPN449
2	97961234	98834843	10566	KPN449
2	61694463	62383648	7145	KPN450
2	74330308	74970908	5168	KPN450
2	79396769	79990306	3287	KPN450
2	85950165	86534356	4175	KPN450
2	106880367	107532770	3904	KPN450
2	30975165	31507982	3604	KPN456
2	77151906	77969885	10768	KPN456
2	91319512	91936045	2607	KPN456
2	117025047	117587174	4184	KPN456
2	297495	922922	5446	KPN458
2	51402351	51905162	4678	KPN458
2	71048057	71631380	6679	KPN458
2	79386569	79934565	3060	KPN458
2	118097200	118916894	5993	KPN458
2	121115615	121690643	2458	KPN458
2	73089894	73658856	5003	KPN460
2	86183313	87035478	5896	KPN460
2	87830170	88442516	4135	KPN460
2	90704985	91804005	5352	KPN460
2	132029210	132650337	3703	KPN460
2	11391108	12008209	8275	KPN472
2	67682836	68308526	4417	KPN472
2	91315075	91940888	2631	KPN472
2	13837440	14349352	5701	KPN480
2	32476746	33045599	3018	KPN480
2	91218434	91940888	2959	KPN480
2	132019993	132639006	3706	KPN480
2	78594816	79125589	6398	KPN482
2	101317222	101967320	6303	KPN482
2	34819396	35619416	3681	KPN484
2	71026523	71671744	7324	KPN484
2	74264916	74785889	4054	KPN484
2	82573535	83079592	5025	KPN484
2	92973760	93597383	6239	KPN484
2	71762517	72360699	4267	KPN485
2	72386415	72898209	4511	KPN485
2	78242131	78826976	6617	KPN485
2	79269498	80361739	6404	KPN485
2	82564263	83077814	5014	KPN485
2	101222617	101761832	4814	KPN485
2	112917765	113566544	5394	KPN485
2	114628231	115390310	7895	KPN485
2	896547	1484880	5442	KPN486
2	37467207	38342330	6134	KPN486
2	50476877	51216292	7739	KPN486
2	82575034	83081970	5008	KPN486
2	91429743	92049348	2613	KPN486
2	27854689	28583658	8672	KPN497
2	52555193	53070170	2818	KPN497
2	69525728	70171155	5285	KPN497
2	91239160	92067089	3338	KPN497
2	86099693	86648052	3420	KPN500
2	94152139	94672386	4154	KPN500
2	101978427	102480521	5910	KPN500
2	25042818	25618036	6548	KPN505
2	69524164	70171552	5310	KPN505
2	91397750	92045614	2795	KPN505
2	62385861	63049651	6582	KPN517
2	67787891	68305462	3888	KPN517
2	77099905	77640635	7606	KPN517
2	79391203	79988648	3326	KPN517
2	37491794	37998405	3685	KPN531
2	42034573	42629522	4571	KPN531
2	89059006	89821484	6938	KPN531
2	91425060	92060502	2682	KPN531
2	97630507	98143093	5532	KPN531
2	122201789	122718118	3555	KPN538
2	33351778	34153184	10035	KPN641
2	48145500	48705458	3132	KPN641
2	64310118	64958447	6227	KPN641
2	69526708	70171552	5259	KPN641
2	98602101	99242221	9415	KPN641
2	112162891	112693896	4786	KPN641
2	81981693	82556993	6130	KPN654
2	82572583	83079785	5025	KPN654
2	106876261	107406171	3051	KPN654
2	122454297	123573060	7521	KPN654
2	20591077	21111610	2184	KPN677
2	56300521	57039269	7058	KPN677
2	80951465	81504927	3640	KPN677
2	82174851	82962763	6994	KPN677
2	111252209	111793952	5414	KPN677
2	79274900	79990553	4300	KPN683
2	120176441	120878171	4560	KPN683
2	331165	1048860	6468	KPN688
2	38258035	38973627	5282	KPN688
2	99465260	100328407	10650	KPN688
2	3350575	4119035	7761	KPN723
2	29630444	30230987	6406	KPN723
2	43545624	44499447	8291	KPN723
2	62384874	63049651	6585	KPN723
2	72588790	73136480	3881	KPN723
2	74419807	74933161	3869	KPN723
2	79396769	79933508	2920	KPN723
2	80318699	80834862	3808	KPN723
2	81982220	82628858	6577	KPN723
2	118114727	118768253	4496	KPN723
2	12365946	12953238	8194	KPN744
2	22249660	22775793	3768	KPN744
2	33169583	34008198	10376	KPN744
2	37438853	38000365	4150	KPN744
2	61655014	63049651	14179	KPN744
2	64443474	64958447	4661	KPN744
2	79396769	79990306	3285	KPN744
2	91420567	92043480	2680	KPN744
2	29720300	30230640	5947	KPN802
2	34819396	35401402	2888	KPN802
2	36599912	37241502	2435	KPN802
2	71824376	72364689	3475	KPN802
2	83225233	84113281	7455	KPN802
2	91018418	92043420	4259	KPN802
2	25270930	25961154	7671	KPN809
2	77119188	77955491	11168	KPN809
2	35496577	36003813	2688	KPN828
2	37696666	38342330	4411	KPN828
2	62945701	63665718	7273	KPN828
2	72598878	73102778	3570	KPN828
2	77119188	77966192	11231	KPN828
2	81989292	82639825	6641	KPN828
2	91039684	91940888	3793	KPN828
2	94152139	94722623	4500	KPN828
2	95575313	96121583	3562	KPN828
2	65183454	66548008	12835	KPN870
2	77151885	77757038	8373	KPN870
2	91432413	92050836	2608	KPN870
2	34924728	35438297	2494	KPN507
2	69524164	70172167	5317	KPN507
2	72543504	73111061	4287	KPN507
2	73202476	73815098	5161	KPN507
2	82277323	83081970	7594	KPN507
2	120209170	120709215	2797	KPN507
2	455639	1096929	5938	KPN521
2	20533759	21114732	2621	KPN521
2	30975165	31509364	3609	KPN521
2	38252747	38968171	5269	KPN521
2	67675558	68201784	3626	KPN521
2	81300534	81828103	4166	KPN521
2	82280065	83077814	7532	KPN521
2	427553	1746438	12094	KPN566
2	3348951	3994657	6636	KPN566
2	4194384	5054498	7152	KPN566
2	5054876	5692548	5343	KPN566
2	5696561	6753453	10463	KPN566
2	6755700	8251673	17915	KPN566
2	8754742	11885323	33279	KPN566
2	12245008	13057722	10915	KPN566
2	42775198	43344862	5188	KPN566
2	71850856	72353235	3107	KPN566
2	83084098	83637672	5808	KPN566
2	120174472	120692119	2910	KPN566
2	84883639	85531647	5957	KPN586
2	71395583	72344819	8126	KPN606
2	83567560	84362513	5771	KPN606
2	135951732	136695241	6778	KPN606
2	14724711	15342843	5906	KPN612
2	31075624	31688726	4005	KPN612
2	42828298	43399807	5728	KPN612
2	50519790	51520458	10920	KPN612
2	71855431	72359301	3160	KPN612
2	72862334	73566271	5795	KPN612
2	90720989	91402611	3420	KPN612
2	94106727	94721195	4918	KPN612
2	32502773	33039067	2751	KPN614
2	69255067	69827215	5987	KPN614
2	71750418	72356220	4314	KPN614
2	72426322	73485025	8975	KPN614
2	73840638	74972092	9187	KPN614
2	75739497	76687671	10421	KPN614
2	79384039	79940222	3122	KPN614
2	80128278	81112219	6552	KPN614
2	95086270	95722577	4974	KPN614
2	36799623	37689189	4826	KPN626
2	44701665	45305372	4312	KPN626
2	50958641	51550123	6851	KPN626
2	61879527	62584361	7419	KPN626
2	68385283	68901572	5168	KPN626
2	91460593	92134207	2820	KPN626
2	125123208	125699843	2842	KPN626
2	62001274	62785824	8185	KPN628
2	65396208	65947194	4910	KPN628
2	69085433	70173519	10007	KPN628
2	70598378	72354035	15880	KPN628
2	72386415	73403560	8740	KPN628
2	116117565	116661100	3807	KPN628
2	116661431	117586810	7478	KPN628
2	42573288	43346136	7354	KPN631
2	43347877	43871185	4006	KPN631
2	120202550	120917861	5050	KPN631
2	132029210	132557793	2696	KPN631
2	31083272	31709457	4116	KPN642
2	49059921	49671683	5680	KPN642
2	63744901	64431023	6528	KPN642
2	77245759	77807428	7873	KPN642
2	11711657	12377361	8715	KPN658
2	37648036	38528681	6519	KPN658
2	49066099	49671683	5670	KPN658
2	71395078	71902865	5665	KPN658
2	33352147	33883764	7286	KPN676
2	37581587	38341766	5253	KPN676
2	49059921	49609710	5246	KPN676
2	86331811	86867128	3535	KPN676
2	99486003	100005070	5981	KPN676
2	4122518	4749626	5447	KPN689
2	28881618	30231417	15227	KPN689
2	34213157	34855151	3891	KPN689
2	42539056	43218091	6250	KPN689
2	63100520	63665718	5825	KPN689
2	79394054	79936386	2964	KPN689
2	82346809	83079120	6986	KPN689
2	83083249	84138216	9534	KPN689
2	94167153	94722623	4380	KPN689
2	72588790	73128551	3787	KPN750
2	83423023	84159418	5434	KPN750
2	13740335	14280995	6161	KPN758
2	41906051	42424255	3530	KPN758
2	72787756	73817994	8492	KPN758
2	76435148	77020014	6502	KPN758
2	78115303	79124998	11937	KPN758
2	105810799	106329930	3754	KPN758
2	125358022	125966263	3775	KPN758
2	29720300	30230640	5945	KPN771
2	34819396	35410246	2929	KPN771
2	36604668	37241502	2410	KPN771
2	65946493	66459176	5488	KPN771
2	71824401	72359367	3410	KPN771
2	83220607	84113281	7544	KPN771
2	91425238	92041570	2624	KPN771
2	77030771	78094166	14328	KPN783
2	94113682	94721195	4861	KPN783
2	124917357	125661036	3720	KPN783
2	1714216	2259514	4599	KPN792
2	21592619	22111614	2840	KPN792
2	38658190	39253502	4052	KPN792
2	49147677	49665495	4753	KPN792
2	54664038	55226161	7489	KPN792
2	101658350	102285178	6567	KPN792
2	40623229	41229419	4339	KPN797
2	57087040	57594821	4956	KPN797
2	69224446	70173519	8606	KPN797
2	71750418	72364689	4417	KPN797
2	125177227	125759701	2704	KPN797
2	94152139	94717906	4460	KPN825
2	56932461	57646425	6139	KPN829
2	64220031	64721883	5188	KPN829
2	71883038	72571325	5345	KPN829
2	72601232	73136480	3806	KPN885
2	74394198	74933573	4165	KPN885
2	83443222	84138216	5086	KPN885
2	131970586	132576345	3385	KPN885
2	11752237	12349717	7819	KPN872
2	69254676	69758653	5531	KPN872
2	74331047	74972092	5179	KPN872
2	82180016	83081970	8678	KPN872
2	88005538	89023045	5154	KPN872
2	60223037	60734273	7409	KPN873
2	77367077	78102129	9925	KPN873
2	82277323	82915381	5358	KPN873
2	121122146	121759944	2894	KPN873
2	71026523	71648632	7078	KPN887
2	72588790	73102778	3631	KPN887
2	120199751	120876503	4385	KPN887
2	30975994	31623375	4307	KPN926
2	48647048	49314635	5153	KPN926
2	67845666	68373799	3780	KPN926
2	121241782	121941654	3708	KPN926
2	37698379	38401378	4960	KPN933
2	39534428	40092152	2979	KPN933
2	64026486	65032359	9548	KPN933
2	77150892	78094166	12756	KPN933
2	79325808	79925610	3471	KPN933
2	9184096	9760132	5744	KPN937
2	66977944	67545946	5952	KPN937
2	121108233	121690644	2523	KPN937
2	84886618	85424635	5114	KPN986
2	119816926	120926002	9038	KPN986
2	74370102	74972135	4880	KPN996
2	76879574	77807277	12356	KPN996
2	99487952	100202455	8248	KPN996
2	102739693	103265966	6531	KPN996
2	1933656	2480285	3786	KPN959
2	13532302	14125172	6104	KPN959
2	48785942	49314635	4447	KPN959
2	65375712	65934136	4909	KPN959
2	71855674	72359865	3165	KPN959
2	16205928	16744924	4650	KPN709
2	86315285	87146797	6188	KPN709
2	102630739	103266392	7659	KPN709
2	121131380	122072531	5380	KPN709
2	48645451	49210615	4200	KPN954
2	61694463	62384307	7156	KPN954
2	114502822	115007042	5368	KPN954
2	120176468	120924106	5288	KPN954
3	55935655	56498555	3625	27034
3	72005650	72527530	5773	29058
3	46652211	47185781	5738	KPN059
3	67636643	68281022	7641	KPN059
3	67885540	68426397	7002	KPN083
3	96813400	97562058	7407	KPN083
3	97707963	98298313	5958	KPN083
3	34612810	35259507	6915	KPN103
3	97583475	98574832	11585	KPN103
3	38153318	38706485	7180	KPN104
3	39373651	40063618	6758	KPN104
3	79173868	79873457	6543	KPN104
3	38137957	38707780	7359	KPN116
3	39186135	40155925	9848	KPN116
3	42305844	42820969	5346	KPN116
3	51932165	52596582	5666	KPN116
3	72005650	72527530	5776	KPN116
3	92544975	93062115	4815	KPN116
3	65630682	66309687	6889	KPN123
3	73893520	74455579	3774	KPN123
3	67524575	68299557	8929	KPN131
3	97972306	98576305	7429	KPN131
3	75133577	75873243	4799	KPN136
3	66901158	67449770	5146	KPN184
3	67503478	68474412	11177	KPN195
3	51637398	52666692	8997	KPN200
3	52869667	53379435	4967	KPN200
3	53469873	53984223	5219	KPN200
3	55044471	55796669	8196	KPN200
3	56047783	56601194	3773	KPN200
3	56864829	58092226	13268	KPN200
3	60078505	60790637	6510	KPN200
3	60791878	61356890	6852	KPN200
3	61535068	62044512	5399	KPN200
3	62183710	63208371	8480	KPN200
3	65341481	66653573	12697	KPN200
3	67290394	68474412	13931	KPN200
3	68686512	69329340	5028	KPN200
3	70414105	70954399	3890	KPN200
3	71292185	71951883	6858	KPN200
3	71953376	72578895	7060	KPN200
3	74136597	74963931	5610	KPN200
3	75000573	75699786	4463	KPN200
3	75704858	76274517	3784	KPN200
3	78319760	78946021	5624	KPN200
3	79576242	80232574	5053	KPN200
3	80520303	81890287	12984	KPN200
3	83386783	84050526	5283	KPN200
3	114213612	114750146	6351	KPN200
3	10830853	11476242	11601	KPN227
3	37671581	39506334	21838	KPN227
3	39536085	40057211	4998	KPN227
3	61488300	62017729	5588	KPN229
3	64575957	65250783	7734	KPN229
3	96668401	97248801	5255	KPN229
3	67056213	67593858	5861	KPN546
3	47301013	47834148	5691	KPN565
3	72531699	73112571	5885	KPN712
3	57369104	57909861	6202	KPN716
3	39744464	40400039	5957	KPN775
3	38896849	39471699	5670	KPN243
3	67760910	68299557	6860	KPN243
3	76048853	76718179	5453	KPN243
3	94361229	95021917	4618	KPN243
3	96820722	97471200	5917	KPN243
3	10619146	11142727	8409	KPN244
3	67760109	68474412	8989	KPN244
3	69835844	70394872	4555	KPN244
3	95239426	95799117	4774	KPN244
3	38137413	38756216	8151	KPN247
3	38765109	40135689	13762	KPN247
3	48354680	48916337	6116	KPN247
3	49037882	49585021	5370	KPN247
3	108495575	109238016	6525	KPN247
3	73119081	73631337	3086	KPN249
3	95264741	95799117	4426	KPN249
3	59843333	60370840	4654	KPN263
3	38743435	39503619	7681	KPN279
3	76349364	76870107	5300	KPN279
3	77188799	77707537	2294	KPN279
3	92966373	93578471	5545	KPN279
3	96634141	97282841	5730	KPN279
3	95224668	95799117	4882	KPN281
3	71449921	71979003	6017	KPN284
3	38137413	39144772	12071	KPN310
3	94993741	95708553	5293	KPN310
3	31587013	32267677	8047	KPN315
3	91347302	91879635	4994	KPN315
3	94896901	95748945	6310	KPN315
3	99979931	100902987	9113	KPN315
3	99832684	100595596	7010	KPN330
3	63793340	64374523	5176	KPN334
3	94967055	95510018	4028	KPN334
3	95264741	95799117	4418	KPN336
3	75468805	76057728	4331	KPN337
3	94252670	94874661	4439	KPN337
3	18946667	19489753	3923	KPN338
3	30250017	30782005	3761	KPN338
3	37333702	37856947	6729	KPN338
3	59341219	59861148	3844	KPN338
3	75047021	75600772	3656	KPN338
3	62751547	63337463	3674	KPN348
3	94598512	95210995	4168	KPN348
3	100007265	100593912	5750	KPN348
3	94894704	95510018	4586	KPN354
3	14120439	14632326	6362	KPN357
3	92663424	93191361	4441	KPN357
3	50602899	51513392	8113	KPN369
3	98602340	99193367	6316	KPN369
3	51128540	51766552	5903	KPN387
3	73968514	74476890	3314	KPN387
3	75016402	75995500	6210	KPN387
3	75999321	76631574	4979	KPN387
3	92123156	92642346	5359	KPN387
3	96803700	97398662	5235	KPN387
3	99829810	100554991	6668	KPN387
3	69796716	70401370	4978	KPN388
3	18946667	19469331	3745	KPN413
3	37476965	37996957	6885	KPN413
3	84674735	85287905	4608	KPN413
3	111926232	112517266	9601	KPN413
3	94790149	95510018	5429	KPN431
3	120432292	121412360	13652	KPN448
3	75463769	76054283	4310	KPN449
3	94252670	95272881	7240	KPN449
3	104927621	105543526	5706	KPN449
3	106380347	106886977	5985	KPN449
3	42862795	43502690	4812	KPN456
3	96757673	97546985	7505	KPN456
3	106031121	106889932	9596	KPN456
3	79055464	79569534	4713	KPN458
3	96734900	97296125	4926	KPN458
3	73234558	73781553	3937	KPN460
3	81411602	82165615	5827	KPN460
3	45924099	46443021	5378	KPN472
3	67621001	68172729	6484	KPN480
3	35456356	36360859	7499	KPN482
3	38267252	39278421	12138	KPN482
3	108185068	108879789	6296	KPN484
3	16271882	17039571	4565	KPN485
3	108495575	109036868	4339	KPN485
3	75115827	75641044	3427	KPN486
3	80134674	80708177	5179	KPN497
3	110902465	111477122	4692	KPN497
3	47219208	48084414	9623	KPN505
3	75161932	76043280	6055	KPN505
3	94605847	95176574	3960	KPN517
3	15308203	15870986	4939	KPN531
3	56861334	57792739	9454	KPN531
3	73950470	74479178	3459	KPN531
3	40631275	41270854	7500	KPN538
3	94623946	95187050	3850	KPN538
3	72215125	72965399	8028	KPN641
3	98712126	99213390	5414	KPN641
3	28191392	28754143	3475	KPN654
3	21456891	22035727	3280	KPN683
3	25153429	25763437	5004	KPN683
3	60904273	61405965	6161	KPN723
3	95238497	95759914	4315	KPN723
3	19253936	19759037	3146	KPN744
3	48982014	49498541	5175	KPN744
3	69796716	70403623	5001	KPN809
3	94600808	95855111	9574	KPN809
3	96002662	97289600	10913	KPN828
3	31620719	32229038	7273	KPN870
3	46719228	47302128	6229	KPN870
3	101767687	102493716	6901	KPN870
3	34804546	35364001	6250	KPN566
3	71450484	72147169	8257	KPN566
3	75163096	75995500	5340	KPN566
3	96029270	96593263	4674	KPN566
3	99828073	100439600	5490	KPN566
3	51975356	52504724	4452	KPN586
3	69796716	70401370	4972	KPN586
3	94895811	95799117	6900	KPN586
3	28206159	28862077	3763	KPN606
3	38580869	39493909	10215	KPN606
3	94362429	94880497	3569	KPN606
3	94361205	94874661	3519	KPN612
3	15387867	16775602	11158	KPN614
3	25313804	26439285	10464	KPN614
3	58205874	58706627	3923	KPN614
3	72583764	73781553	9946	KPN614
3	104366289	104918573	4959	KPN614
3	45917188	46615446	7417	KPN626
3	59010734	59732299	6862	KPN626
3	59764157	60286486	4144	KPN626
3	72968330	74006571	7255	KPN626
3	76722404	77395239	4567	KPN626
3	100005549	100904926	8930	KPN628
3	28353644	28923340	2861	KPN631
3	28351319	28908568	2833	KPN642
3	87649011	88479874	8389	KPN658
3	100868758	101576036	6814	KPN658
3	59818886	60380600	4998	KPN676
3	71237529	71962532	7574	KPN676
3	75468805	75995500	3483	KPN676
3	76011006	76659565	5124	KPN676
3	25153429	26079777	7819	KPN689
3	66707279	67502847	8361	KPN750
3	94623946	95171353	3767	KPN750
3	103943633	104468825	5844	KPN750
3	99828073	100401511	5266	KPN771
3	75999321	76718179	6095	KPN783
3	76974145	77518219	2882	KPN783
3	78538975	79053792	4543	KPN783
3	34931440	35503424	6744	KPN792
3	96757657	97289625	4748	KPN797
3	38131584	38755733	8191	KPN825
3	67760424	68433803	8451	KPN829
3	92540171	93191361	5907	KPN829
3	38734012	39359709	6443	KPN885
3	59870509	60380101	4551	KPN885
3	1124593	2168648	12296	KPN872
3	2527458	4155938	18143	KPN872
3	4155954	4764030	5263	KPN872
3	5357988	6375647	14821	KPN872
3	6456479	7857662	19992	KPN872
3	9558166	10534068	12016	KPN872
3	10538814	11142892	9670	KPN872
3	13944259	14897985	11496	KPN872
3	14948071	16546161	12973	KPN872
3	16546168	17066961	3528	KPN872
3	17838342	18380973	6889	KPN872
3	18946667	19529635	4171	KPN872
3	19533050	20608982	6589	KPN872
3	21407183	22423289	6198	KPN872
3	22865321	23554149	6273	KPN872
3	23554150	24225893	6554	KPN872
3	24907327	26651551	15720	KPN872
3	26655993	27430101	7317	KPN872
3	28937049	29561579	4585	KPN872
3	29953973	30618549	5043	KPN872
3	31002453	32157475	12343	KPN872
3	95872446	96388129	3389	KPN872
3	53653991	54226235	6171	KPN873
3	68937110	69468812	3531	KPN873
3	94361205	95635891	9186	KPN873
3	93951116	94863649	7083	KPN887
3	104456165	104962823	4421	KPN887
3	51670868	52184810	4604	KPN933
3	72005650	72527530	5790	KPN933
3	75511519	76334896	5656	KPN933
3	87713715	88216954	4841	KPN933
3	94894704	95682255	5813	KPN933
3	49849879	50570364	5488	KPN937
3	75063742	75604279	3557	KPN937
3	94362191	94880497	3575	KPN937
3	47574623	48083563	5441	KPN986
3	94226611	94933910	5158	KPN986
3	15391738	16511180	9708	KPN996
3	17555892	18381151	9827	KPN996
3	18946667	19527039	4145	KPN996
3	21312508	22401964	6813	KPN996
3	22870558	24351506	13320	KPN996
3	24908106	26447291	13822	KPN996
3	26672677	27827518	12905	KPN996
3	28937049	29561579	4584	KPN996
3	30028070	30625628	4354	KPN996
3	31274867	32399510	12010	KPN996
3	64424289	65812252	14350	KPN996
3	66253166	67137379	8911	KPN996
3	67143165	68699226	17583	KPN996
3	68699305	70403623	12886	KPN996
3	70754327	72577506	17388	KPN996
3	73051047	73747013	4693	KPN996
3	73855184	74478603	4208	KPN996
3	74994195	76433995	9230	KPN996
3	76721818	79620932	21247	KPN996
3	79874600	80984408	10009	KPN996
3	100885006	101420187	5223	KPN996
3	110904076	111411729	3887	KPN996
3	71314762	72147169	9543	KPN959
3	75025232	76017340	6505	KPN959
3	117812891	118419903	7477	KPN959
3	2633520	3251270	7911	KPN709
3	23101192	23723201	6094	KPN709
3	46139985	46648320	5206	KPN709
3	80127345	80710202	5227	KPN709
3	51973880	52594315	5267	KPN954
3	71128326	71951201	8072	KPN954
4	65973546	66517565	5658	29012
4	83719296	84513012	9704	KPN036
4	2787077	3386180	9685	KPN104
4	68232576	68826201	5165	KPN104
4	39713572	40304737	5466	KPN108
4	70658168	71190125	3082	KPN147
4	35847881	36352295	6433	KPN151
4	61393751	62009718	5938	KPN195
4	72967620	73606371	5735	KPN200
4	75439944	75964684	5948	KPN200
4	78138638	79260276	8225	KPN200
4	82181451	83260820	10111	KPN200
4	83990403	84513012	6435	KPN200
4	84513640	85149039	5306	KPN200
4	58934328	59554243	8518	KPN218
4	45692242	46195156	4766	KPN219
4	53881144	54618189	4110	KPN219
4	45146078	45680942	4447	KPN227
4	68191216	69150793	7987	KPN227
4	5494835	6093610	5131	KPN546
4	9635705	10210118	6153	KPN546
4	55087023	55623570	2633	KPN565
4	43240539	43781872	3417	KPN593
4	34649784	35217421	6584	KPN716
4	35275445	35869294	4742	KPN716
4	53916070	54491810	3302	KPN725
4	80579467	81147520	4159	KPN725
4	1047057	1569468	7245	KPN768
4	90793126	91387178	7323	KPN768
4	677479	1262853	7524	KPN775
4	1317318	1952138	8110	KPN775
4	2679952	3278755	9489	KPN775
4	3417548	4599180	15560	KPN775
4	9635705	10211321	6167	KPN775
4	42708669	43248844	5425	KPN243
4	45499547	46167678	6438	KPN243
4	66557569	67303293	6137	KPN243
4	90979579	91491233	6000	KPN243
4	13684493	14376668	4371	KPN244
4	70336431	70875600	3008	KPN244
4	88389726	88994117	5979	KPN244
4	94430808	95061760	2145	KPN244
4	108469445	108997367	6676	KPN244
4	46288596	46789343	3653	KPN247
4	60432800	61159313	7789	KPN249
4	78352994	78856361	3602	KPN249
4	104687359	105394132	5770	KPN249
4	14733038	15525640	11487	KPN263
4	83990403	84511603	6407	KPN263
4	93417006	93968227	3856	KPN263
4	26561674	27407654	9251	KPN273
4	78557985	79253577	4389	KPN279
4	41931678	42541230	4758	KPN281
4	43125843	44599317	11218	KPN281
4	83845601	84513118	7880	KPN281
4	95755932	96292160	5329	KPN281
4	118587775	119110687	4312	KPN281
4	54990348	55829830	5022	KPN284
4	78552940	79170037	3812	KPN284
4	84683173	85191542	4372	KPN310
4	96943324	97534127	5872	KPN310
4	102938198	103444069	5150	KPN310
4	114460838	115058686	7640	KPN310
4	65973546	66517565	5679	KPN315
4	66785999	67509339	5623	KPN315
4	67513797	69354766	13362	KPN315
4	69366507	70336057	7709	KPN315
4	71166987	71935139	6067	KPN315
4	72814820	73575105	6525	KPN315
4	73611270	74596657	11039	KPN315
4	75118197	75845231	8163	KPN315
4	77071117	78351477	9266	KPN315
4	78353239	79253607	6028	KPN315
4	79277641	81691169	16629	KPN315
4	81724070	83342754	14681	KPN315
4	83990403	84513032	6422	KPN315
4	84513640	85191007	5665	KPN315
4	85508287	86295340	6574	KPN315
4	45492095	46108759	5960	KPN330
4	46438067	47060933	4374	KPN330
4	64908036	65437009	6819	KPN330
4	83460833	84510564	12804	KPN330
4	55043133	56012570	6275	KPN333
4	63725030	64501467	8767	KPN333
4	73096176	73606400	4526	KPN333
4	82459433	83017873	4351	KPN333
4	95172011	95684762	3927	KPN333
4	43205411	43812345	3684	KPN334
4	59025173	59821002	10874	KPN336
4	67656965	68347619	4529	KPN336
4	70650654	71183883	3090	KPN336
4	45497822	46194626	6775	KPN338
4	67463498	68716812	9172	KPN338
4	17219171	17817160	9642	KPN348
4	55021381	55823038	4818	KPN348
4	88466262	89096086	6406	KPN348
4	20208923	20810984	7536	KPN354
4	41509165	42509171	7915	KPN354
4	83714209	84217715	5848	KPN354
4	119698764	120355836	7289	KPN357
4	84676055	85190488	4429	KPN369
4	66557768	67216720	5334	KPN387
4	79816485	80858093	7670	KPN387
4	80959909	81484198	3786	KPN388
4	70533735	71447039	5520	KPN413
4	84677607	85195061	4432	KPN413
4	78351656	78858783	3619	KPN431
4	80975738	81512008	3953	KPN431
4	52785247	53289051	5185	KPN448
4	54988435	55825759	4997	KPN448
4	91152812	91745118	6877	KPN448
4	92008621	92592621	5648	KPN448
4	45497822	46116395	6017	KPN449
4	73616911	74156294	5523	KPN449
4	90883843	91674179	9537	KPN449
4	95757550	96400080	5815	KPN449
4	8610409	9116009	5973	KPN450
4	9125975	9798982	7479	KPN450
4	39706375	40407083	6121	KPN450
4	78333471	79259359	6326	KPN450
4	35273941	35946634	5841	KPN456
4	43382915	43903834	2766	KPN456
4	53909322	54518374	3444	KPN456
4	55322018	56142649	5931	KPN456
4	56260221	56863979	5904	KPN456
4	28206374	28955588	8133	KPN458
4	70651182	71183883	3077	KPN458
4	71889333	72793179	6514	KPN458
4	12013257	12560047	4504	KPN460
4	38459112	39062682	7415	KPN460
4	45104799	46112357	8785	KPN460
4	115180500	115707077	5162	KPN472
4	26426735	27047124	6334	KPN480
4	70657343	71912933	8888	KPN480
4	102924067	103434773	5169	KPN480
4	88389726	89105387	7252	KPN482
4	1346354	2113160	9914	KPN484
4	2178352	2891385	10058	KPN484
4	2903283	3404828	8149	KPN484
4	3417268	4427151	13358	KPN484
4	45001758	46112357	9499	KPN484
4	2118543	2648551	7707	KPN485
4	24611473	25151494	5083	KPN485
4	31893739	32533139	6505	KPN485
4	45497822	46108759	5937	KPN486
4	45490489	46105351	5956	KPN497
4	67836522	68435433	4112	KPN497
4	43452991	43963758	2448	KPN500
4	76080766	76618717	4074	KPN500
4	92025395	92584640	5211	KPN500
4	92888566	93502503	6445	KPN500
4	45490489	46108759	5972	KPN505
4	57450047	58105318	7109	KPN505
4	75856969	76454879	5933	KPN505
4	79347647	80047339	4507	KPN505
4	17819905	18378237	7282	KPN517
4	54931040	55824959	5216	KPN517
4	39738142	40305438	5264	KPN531
4	55260999	55788462	3509	KPN531
4	96845807	97602475	7194	KPN538
4	9887720	10713125	8871	KPN641
4	14723375	15524042	11642	KPN654
4	29527718	30074475	4296	KPN654
4	30111930	30626433	5085	KPN654
4	41931484	42541230	4754	KPN654
4	54990976	55711942	3698	KPN654
4	75856969	76453915	5910	KPN654
4	94444479	95062312	2078	KPN654
4	1390117	2013994	7302	KPN677
4	76177677	76746778	4579	KPN677
4	55042390	55688313	3278	KPN683
4	95755242	96274984	5082	KPN683
4	20316133	20979633	7961	KPN688
4	1347586	2033270	8405	KPN723
4	2180016	3197267	14867	KPN723
4	14723375	15316523	8089	KPN723
4	23487338	24031332	6069	KPN723
4	24033209	24649522	7207	KPN723
4	96990014	97600997	5622	KPN723
4	91187450	91745118	6464	KPN744
4	9356288	9926673	6057	KPN802
4	54883200	55636505	3559	KPN802
4	55713563	56803453	9967	KPN802
4	30112855	30625010	5113	KPN809
4	43389002	43966181	3120	KPN828
4	46870313	47540337	5850	KPN828
4	104567508	105124820	3867	KPN828
4	95755242	96325661	5548	KPN870
4	26603855	27175875	6125	KPN507
4	54299838	55029679	3333	KPN507
4	57449625	58105318	7115	KPN507
4	60547300	61162304	6709	KPN521
4	88397481	89105890	7236	KPN521
4	15847526	16646609	7642	KPN566
4	73096317	73606371	4536	KPN566
4	36688584	37284389	7775	KPN586
4	45499547	46108759	5926	KPN586
4	85400899	86078914	5486	KPN586
4	46296050	47181349	6955	KPN606
4	48395242	48931544	4370	KPN606
4	54509424	55029558	2517	KPN606
4	93235235	93819385	4962	KPN606
4	31899416	32534131	6504	KPN612
4	54990348	55731375	3983	KPN612
4	66557768	67295424	6041	KPN612
4	83845601	84623014	8719	KPN612
4	14723542	15437328	10201	KPN614
4	63747465	64323024	5936	KPN614
4	73690667	74322549	6749	KPN614
4	79678078	80179713	3927	KPN614
4	118791212	119698649	9549	KPN614
4	8610409	9116009	5903	KPN626
4	43292601	43965301	3943	KPN626
4	58333393	59299664	11610	KPN626
4	78558253	79167666	3779	KPN626
4	3435006	3958548	7298	KPN628
4	17723757	18315815	7938	KPN628
4	45490568	46115005	6039	KPN642
4	86894451	87406994	3671	KPN642
4	115264478	115863093	5707	KPN642
4	9125975	9656006	5718	KPN658
4	35602980	36618405	11118	KPN658
4	48284330	49054631	6256	KPN658
4	79418420	79936818	3507	KPN658
4	83708251	84217229	5883	KPN658
4	2125349	2813728	9879	KPN750
4	41931484	42542173	4762	KPN750
4	83900096	84619545	8190	KPN750
4	9125975	9641239	5491	KPN758
4	82382951	82989594	5059	KPN758
4	119944035	120600645	6919	KPN758
4	9354141	9926673	6084	KPN771
4	54883200	56791794	13956	KPN771
4	43468860	44146079	3601	KPN783
4	53795073	54561913	4465	KPN783
4	77210258	77727673	2891	KPN783
4	97049113	97593339	5030	KPN783
4	101657937	102190324	5225	KPN783
4	54690893	55797956	6277	KPN792
4	100991020	101589463	6796	KPN792
4	28303100	28954906	7627	KPN797
4	62615152	63515735	8624	KPN797
4	79707530	80406237	5456	KPN825
4	80923066	81512008	4206	KPN825
4	118802207	119496362	6569	KPN825
4	20209366	20979389	9634	KPN829
4	73038771	73590877	5056	KPN829
4	84566063	85199669	5283	KPN829
4	94443145	94966742	1762	KPN829
4	97068764	97602475	4940	KPN829
4	22365086	23003972	6633	KPN885
4	55043133	55855794	4999	KPN885
4	73036286	73606040	5182	KPN885
4	96993121	97602475	5594	KPN885
4	26426735	27232587	8679	KPN872
4	39748205	40305331	5208	KPN872
4	57480428	58011998	5560	KPN872
4	90975877	91497069	6100	KPN872
4	70354199	71167915	4833	KPN873
4	88389726	89105387	7256	KPN873
4	16031907	18410719	29662	KPN887
4	18427223	19066557	6617	KPN887
4	45490489	46108759	5970	KPN887
4	73017887	73606040	5291	KPN887
4	83990403	84570684	6930	KPN887
4	38408679	38952176	6790	KPN926
4	114200762	114760896	7713	KPN926
4	78558253	79102942	3502	KPN933
4	95757866	96292160	5300	KPN933
4	54931040	55730519	4221	KPN937
4	83711891	84513012	9759	KPN937
4	35326322	35919973	5029	KPN986
4	26426735	27041745	6257	KPN996
4	35271882	35877570	4847	KPN996
4	39470787	40306285	8448	KPN996
4	100884974	101424009	6796	KPN996
4	16035032	16540895	4629	KPN959
4	2125651	3242473	16621	KPN709
4	12016700	12520565	3948	KPN709
4	45499547	46109007	5928	KPN709
4	68704879	69342496	4490	KPN709
4	83901708	84543361	7584	KPN709
4	92649311	93299036	6596	KPN709
4	94430808	95053538	2109	KPN709
4	43616282	44146079	2893	KPN954
4	108469445	108995834	6664	KPN954
5	2002113	2535514	7201	12059
5	2893622	3709078	11564	12059
5	8352860	9095679	8317	12059
5	10300976	10896903	4740	12059
5	16439848	16969705	6250	13065
5	19153872	19667927	4204	13065
5	52441935	53036541	6315	24078
5	80915381	81537614	4929	24078
5	1163476	1747862	5135	27214
5	86551566	87320486	7741	27214
5	89077505	89952926	8859	27214
5	90017755	90568695	5830	27214
5	94656051	95269203	6554	27214
5	63577001	64087439	6324	29012
5	34918291	35447463	4355	KPN104
5	52296812	52843410	5761	KPN108
5	68136630	68664015	4990	KPN108
5	32726917	33355393	5756	KPN116
5	81197198	81697348	3080	KPN116
5	77075390	77581906	4655	KPN123
5	81020037	81522909	3583	KPN123
5	17194162	17878202	7162	KPN124
5	77751964	78700477	8416	KPN136
5	79503461	80099996	6965	KPN136
5	52295456	52841618	5766	KPN137
5	64002881	64737262	8483	KPN147
5	74994738	75527348	5392	KPN151
5	76888373	77785396	7344	KPN151
5	94848718	95382068	4909	KPN184
5	1558846	2250709	7842	KPN200
5	2667263	3872580	17227	KPN200
5	4372506	4891974	5945	KPN200
5	5890548	6614006	6242	KPN200
5	6743282	7332953	6421	KPN200
5	7433540	8144106	7041	KPN200
5	10000354	10895200	7641	KPN200
5	11056590	11639529	6871	KPN200
5	11646138	12227799	6079	KPN200
5	15257362	16143882	9291	KPN200
5	16144481	16975226	9227	KPN200
5	17050535	17907174	8546	KPN200
5	18153891	18750402	4148	KPN200
5	19106067	19704642	5169	KPN200
5	19731603	20353673	6116	KPN200
5	22677602	23579532	8552	KPN200
5	24525159	25398598	9459	KPN200
5	32727059	33268074	4978	KPN200
5	35695534	36241916	4107	KPN200
5	37471401	38050931	4236	KPN200
5	43651144	44155897	5291	KPN227
5	76888373	77469033	5231	KPN565
5	91491488	91995522	4919	KPN593
5	43516935	44253849	7248	KPN712
5	45685056	46333343	4633	KPN712
5	46686390	47215791	5517	KPN712
5	43056877	43828623	6162	KPN768
5	74994738	75527873	5415	KPN769
5	63512555	64355674	9678	KPN243
5	91829931	92711629	7224	KPN243
5	9185009	10290247	9517	KPN244
5	10291885	10946719	5070	KPN244
5	10971351	11874005	10809	KPN244
5	11891980	12719030	7445	KPN244
5	12727092	13410581	7254	KPN244
5	13868971	15525080	15914	KPN244
5	16144481	17044941	10218	KPN244
5	17050535	18291562	10454	KPN244
5	18292101	19084908	6517	KPN244
5	19092259	19744181	5595	KPN244
5	101113139	101734496	5023	KPN244
5	76523835	77224424	5264	KPN247
5	77224671	77868150	4462	KPN247
5	92928291	93634370	5490	KPN247
5	79230019	79916234	6121	KPN249
5	76703243	77224424	4232	KPN256
5	53063123	53603677	5713	KPN263
5	55174253	55688228	5470	KPN263
5	67239744	67843385	6182	KPN263
5	78101471	78890787	6972	KPN263
5	3074117	3664986	8563	KPN273
5	78101471	78960299	7609	KPN279
5	91437981	92212698	7376	KPN281
5	40865252	41565900	4810	KPN284
5	69458118	70157221	4683	KPN284
5	3055202	3555653	7725	KPN299
5	32130424	32674031	3138	KPN299
5	38259972	38762654	3175	KPN310
5	52144173	53059166	9709	KPN310
5	77863716	78700506	7910	KPN310
5	109802432	110433911	4030	KPN310
5	29031494	29678163	4694	KPN315
5	34104650	34864708	3348	KPN315
5	42300905	42802001	5327	KPN315
5	78057160	78954887	7914	KPN315
5	52642872	53308888	7349	KPN327
5	64371736	65092323	8665	KPN327
5	76524314	77380219	6972	KPN327
5	9155519	9802493	5283	KPN330
5	52438513	53102369	7106	KPN330
5	66853400	67358697	4257	KPN330
5	77674570	78193435	4337	KPN330
5	93148266	93843721	5548	KPN330
5	15694632	16260962	5827	KPN333
5	76852530	77353786	4889	KPN333
5	91336601	91925979	5820	KPN333
5	93148266	93817854	5208	KPN333
5	109269681	110050549	5738	KPN333
5	17290141	18073843	6678	KPN334
5	36931324	37436277	3103	KPN334
5	41855901	42418404	5302	KPN334
5	52364212	53106054	7791	KPN334
5	43763084	44409730	6673	KPN336
5	52386595	52990492	6369	KPN336
5	90568860	91104355	3459	KPN336
5	52461628	52981430	5633	KPN337
5	77674570	78193435	4347	KPN337
5	11864692	12534379	5889	KPN338
5	45762804	46289611	3561	KPN338
5	70210518	70846888	3377	KPN338
5	28627425	29761644	7886	KPN348
5	18594044	19134518	5420	KPN354
5	52371445	53220910	9154	KPN354
5	108733766	109687587	8795	KPN354
5	3403940	3980436	7153	KPN357
5	54833972	55385768	4851	KPN357
5	52360486	52967159	6318	KPN369
5	76517767	77069122	3439	KPN369
5	52665772	53571788	10055	KPN387
5	69813519	70337362	2978	KPN387
5	81376992	81944126	3131	KPN387
5	101082085	101703164	5006	KPN387
5	101877620	102379753	3134	KPN387
5	23215530	23750876	4595	KPN388
5	41618157	42146197	4403	KPN388
5	70184204	70843818	3472	KPN388
5	10234404	10885855	5287	KPN413
5	17539378	18081511	3656	KPN431
5	52233045	52957528	7690	KPN431
5	91711586	92295744	5590	KPN431
5	35010326	35661495	4644	KPN448
5	41855386	42358905	4754	KPN448
5	69749964	70535769	4238	KPN448
5	79231278	79753400	3988	KPN448
5	91490786	92081514	5510	KPN448
5	110001858	110502525	2936	KPN448
5	24773401	25429901	6031	KPN449
5	30180839	30725853	4317	KPN449
5	69774326	70361113	3427	KPN449
5	85868288	86406523	4172	KPN449
5	91042761	91821812	6435	KPN449
5	61035566	61541553	4549	KPN450
5	62244273	63157078	7517	KPN450
5	69707339	70337977	3692	KPN450
5	29156757	29680365	3419	KPN456
5	81114033	81697270	3934	KPN456
5	82717083	83362982	4319	KPN456
5	92943278	93747952	6193	KPN456
5	64045741	64763176	8172	KPN458
5	69776876	70810775	5663	KPN458
5	74036609	74672998	5491	KPN458
5	101203270	101721943	4110	KPN458
5	31786452	32703486	6686	KPN460
5	52365398	53100708	7710	KPN460
5	78194975	78955487	6345	KPN460
5	107334022	108424588	11562	KPN460
5	23215530	23750385	4590	KPN472
5	78076349	78740582	6291	KPN472
5	79231278	79754599	3993	KPN472
5	17556609	18073843	3513	KPN480
5	52360486	52960724	6241	KPN480
5	105836434	106391248	3788	KPN480
5	23215857	23753557	4608	KPN482
5	52362440	53049495	7239	KPN482
5	77672810	78173710	4092	KPN482
5	92943674	93468308	4332	KPN482
5	109148077	109904025	6159	KPN482
5	62244273	62897865	6233	KPN484
5	77353343	78891111	12023	KPN484
5	3134134	3876363	10453	KPN485
5	69510182	70184198	4331	KPN485
5	70215462	70949637	4023	KPN485
5	65095810	65746671	6633	KPN486
5	107401440	108263538	9411	KPN497
5	10373126	10952014	4715	KPN505
5	32158028	32698611	3009	KPN505
5	34345839	34935737	2053	KPN505
5	70198387	70986275	4208	KPN517
5	77224671	78975441	14012	KPN517
5	22596085	23128211	5039	KPN531
5	46029924	46553397	4873	KPN531
5	69933867	70846847	4755	KPN531
5	54704559	55296371	5126	KPN538
5	70052994	70846888	3974	KPN538
5	81013471	81701785	4539	KPN538
5	89516304	90272929	7738	KPN538
5	91617168	92181112	5282	KPN641
5	92930233	93776032	6534	KPN641
5	52413125	53310504	9588	KPN654
5	72689115	73384414	7874	KPN654
5	81018181	81699436	4503	KPN654
5	91390627	92113344	6892	KPN654
5	29156757	29846804	4264	KPN677
5	77224671	78979913	14201	KPN677
5	80885356	81774687	6328	KPN677
5	52413125	52961570	5878	KPN688
5	77674570	78193435	4337	KPN688
5	91632704	92175686	5137	KPN688
5	3136013	3752487	8669	KPN723
5	23215121	23750385	4593	KPN723
5	64113203	64719054	6703	KPN744
5	69510182	70534348	6009	KPN744
5	79229789	80135950	8690	KPN744
5	93148266	93955115	6853	KPN744
5	31786452	32691374	6650	KPN802
5	57391953	58039163	5678	KPN802
5	58807875	59333993	8664	KPN802
5	59448790	60017333	6891	KPN802
5	76675620	77355826	5856	KPN802
5	13431962	13994899	4590	KPN809
5	67591007	68113874	5604	KPN809
5	83787350	84322902	3267	KPN809
5	31729344	33057359	10274	KPN828
5	89767325	90273994	5248	KPN828
5	78193417	78953182	6397	KPN870
5	80842819	81703297	6166	KPN870
5	29168436	29702353	3391	KPN507
5	34185142	34775146	2624	KPN507
5	52371445	53070236	7415	KPN507
5	66848744	67616252	7281	KPN507
5	77674570	78189701	4252	KPN507
5	105526029	106202388	7883	KPN507
5	69491280	70158120	4347	KPN521
5	77407597	78954141	12162	KPN521
5	83742592	84351632	3777	KPN521
5	101084851	101682278	4892	KPN521
5	105808387	106419066	4350	KPN521
5	78199235	78737292	4767	KPN566
5	14940003	15507238	4799	KPN586
5	32328907	32872197	2914	KPN586
5	61507782	62231259	5021	KPN586
5	62244273	63370600	8875	KPN586
5	30049114	30711206	5571	KPN606
5	86670710	87183381	5201	KPN606
5	57300149	57923366	4115	KPN612
5	81018181	81947732	5642	KPN612
5	109042548	109690782	5847	KPN612
5	81152049	81780791	3973	KPN614
5	18516955	19056787	4880	KPN626
5	28626869	29136460	3922	KPN626
5	76517767	77223482	5285	KPN626
5	91186950	92338496	10006	KPN626
5	25567733	26072965	3592	KPN628
5	30780548	31369688	2446	KPN628
5	81018181	81940658	5590	KPN628
5	83787350	84379551	3587	KPN628
5	21862264	22438117	6229	KPN631
5	23007511	23754913	7197	KPN631
5	23765008	24518521	7472	KPN631
5	24524838	25192216	8007	KPN631
5	69907703	70846888	4880	KPN631
5	111512923	112158012	3300	KPN631
5	112963597	113617432	4477	KPN631
5	69657518	70234441	3469	KPN642
5	74079854	74695676	5428	KPN642
5	78199235	78745328	4791	KPN642
5	91437981	92181042	7021	KPN642
5	97348365	97911275	5307	KPN642
5	9105068	9621098	3837	KPN658
5	23126638	23750385	5645	KPN658
5	81018181	81780791	4965	KPN658
5	93148266	93871577	5752	KPN658
5	36203610	36991676	5470	KPN676
5	37296667	37826723	4179	KPN676
5	69776544	70548851	4099	KPN676
5	97303234	97833224	5112	KPN676
5	105681042	106203101	4978	KPN676
5	32130424	32675215	3140	KPN689
5	70342828	70846847	2566	KPN750
5	79228806	79754599	4013	KPN750
5	18512400	19090158	5260	KPN758
5	48408349	49012016	6373	KPN758
5	81091379	81701785	4092	KPN758
5	59456634	60039786	7098	KPN771
5	89772642	90273994	5184	KPN771
5	53063675	53567162	5386	KPN783
5	77586059	78701313	9462	KPN792
5	81253772	81780791	3284	KPN792
5	92823119	93677475	7164	KPN792
5	35388560	36050958	4387	KPN797
5	69767404	70339150	3351	KPN797
5	92934000	93776090	6511	KPN797
5	101116034	101721206	4866	KPN797
5	36247166	36920601	4610	KPN825
5	69930662	70547251	2998	KPN825
5	80885356	81463966	4578	KPN829
5	61478449	62229064	5239	KPN885
5	91336601	91925979	5831	KPN885
5	62741021	63402325	4642	KPN872
5	77093609	77623096	4578	KPN872
5	560039	2662197	22890	KPN873
5	2667263	3980436	18272	KPN873
5	59456223	60031669	6984	KPN873
5	34225385	34784049	2458	KPN887
5	48643490	49159076	5639	KPN887
5	84714491	85636984	7988	KPN887
5	86547067	87483944	9834	KPN887
5	87861070	88771187	7137	KPN887
5	88896067	90273794	14095	KPN887
5	90291010	95381002	45868	KPN887
5	97519860	98046185	4048	KPN887
5	105526247	106223154	8110	KPN887
5	48643490	49264126	7014	KPN926
5	77193214	77735338	4216	KPN926
5	105841857	106397646	3815	KPN926
5	561622	1194833	6572	KPN933
5	70120187	70970530	4439	KPN933
5	74071827	74660563	4940	KPN933
5	13424175	13994899	4638	KPN937
5	69926392	70970530	5518	KPN937
5	81357123	81947749	3328	KPN937
5	90570498	91102999	3437	KPN937
5	30764948	31624163	4676	KPN986
5	52359905	52959087	6233	KPN986
5	59456634	60066723	7557	KPN986
5	67176867	67742758	5429	KPN986
5	76971678	77583309	5651	KPN986
5	77583648	78965971	11219	KPN986
5	8985146	9581564	4819	KPN996
5	16375095	17044496	7698	KPN959
5	36203610	36740826	3861	KPN709
5	40466798	41389865	7194	KPN954
5	91190951	91756948	4674	KPN954
6	42154334	42666187	5207	13303
6	7808379	8332580	4302	27034
6	91250479	91786401	5379	27214
6	89920252	90473159	3638	KPN056
6	46237703	46846476	5245	KPN083
6	48981350	49615880	7762	KPN103
6	55859169	56558598	8929	KPN104
6	55858268	56374831	6064	KPN108
6	72907574	73433115	7411	KPN108
6	2243737	2810568	4930	KPN123
6	75826190	76571110	7991	KPN123
6	89947464	90471679	3433	KPN123
6	13183450	13726299	4362	KPN124
6	73243308	74092440	8719	KPN136
6	35943927	36509372	4969	KPN137
6	248589	772053	7977	KPN151
6	49107272	49622016	6198	KPN184
6	96825364	97405322	7621	KPN184
6	94409745	95122105	7239	KPN200
6	35407680	36166357	6853	KPN218
6	2270453	2964366	5621	KPN219
6	31301992	31886454	3621	KPN227
6	46328471	47055386	7474	KPN227
6	86829049	87351635	5610	KPN227
6	51551551	52533402	8323	KPN546
6	32502052	33218389	6660	KPN593
6	49501934	50198646	6194	KPN593
6	74805431	75817342	9731	KPN593
6	86440836	87086512	8058	KPN673
6	65584178	66574252	11876	KPN712
6	81401846	81947044	7482	KPN716
6	73146163	73653311	6663	KPN768
6	46344026	46863675	5023	KPN243
6	73146163	73653805	6673	KPN243
6	93993562	94557165	6046	KPN243
6	30883000	31638719	4779	KPN244
6	89670636	90481131	6110	KPN244
6	50525929	51028525	6271	KPN247
6	54136113	54846995	7185	KPN247
6	60852819	62011489	7936	KPN247
6	69733129	70267962	5498	KPN247
6	65707015	66873613	13296	KPN249
6	77280552	77900332	5405	KPN249
6	81172930	81949036	10853	KPN249
6	2475216	3082897	4884	KPN256
6	81168662	81714578	8043	KPN263
6	2243751	2777948	4538	KPN273
6	49110588	49622016	6177	KPN273
6	38414916	39013928	4939	KPN279
6	66320807	66873604	6155	KPN279
6	33435584	33942474	3060	KPN281
6	74832760	75649075	7574	KPN281
6	33387707	33942474	3272	KPN284
6	73683272	74383065	5988	KPN284
6	80150352	80712279	5523	KPN284
6	96840875	97444199	8042	KPN284
6	7505930	8223344	6737	KPN299
6	48157118	48706145	5906	KPN299
6	64768328	65340198	6318	KPN299
6	90829057	91787859	9175	KPN299
6	92526891	93445838	11385	KPN299
6	4352253	4901511	6353	KPN310
6	33954353	34457758	4646	KPN310
6	48196215	49100584	10292	KPN310
6	33270784	33834512	3695	KPN327
6	49242950	50116414	8362	KPN327
6	50308675	51029779	8905	KPN327
6	71439000	72051008	7221	KPN327
6	77421903	77943869	3921	KPN327
6	244640	795506	8458	KPN330
6	38921940	39556010	5008	KPN330
6	46091783	46701717	4407	KPN330
6	65729433	66503807	9716	KPN330
6	78634474	79198149	3401	KPN330
6	9511241	10017697	7930	KPN333
6	87919969	88420731	2612	KPN333
6	94035564	94707693	6754	KPN333
6	30938063	31638719	4398	KPN334
6	57477767	58168200	6265	KPN334
6	78710329	79277836	3613	KPN334
6	90894330	91632359	7579	KPN334
6	31324327	32345973	6733	KPN336
6	69747309	70452890	8021	KPN336
6	49342496	49882232	4906	KPN337
6	33252303	33929962	4318	KPN338
6	50662568	51307729	7005	KPN338
6	72532357	73208049	8434	KPN338
6	77305114	77976004	5771	KPN338
6	78040553	78665502	5331	KPN338
6	84444003	85330185	10977	KPN338
6	28471485	29582150	15988	KPN348
6	33271576	34029480	5169	KPN348
6	73563832	74101835	5094	KPN348
6	77009302	77573854	5329	KPN348
6	105778385	106389082	4001	KPN348
6	244640	878107	9956	KPN354
6	33272881	33816331	3466	KPN354
6	65991708	66503807	6188	KPN354
6	18251763	18951860	6924	KPN357
6	65886495	66638837	8892	KPN357
6	93991031	94557165	6075	KPN357
6	105234106	105760196	3753	KPN357
6	69747309	70291631	5751	KPN369
6	21965850	22469085	2817	KPN387
6	31348314	31849524	3233	KPN387
6	49342705	49899877	5128	KPN387
6	7743719	8332770	5116	KPN388
6	55266840	55778011	5014	KPN388
6	35904995	36495501	5275	KPN413
6	80991534	81776078	11359	KPN413
6	27443253	28170880	7108	KPN431
6	65051722	65583668	6844	KPN431
6	78242916	79275679	7396	KPN431
6	79891473	80417997	4209	KPN431
6	101792910	102538683	6080	KPN431
6	4356308	5222679	9822	KPN448
6	46328471	46854657	5012	KPN448
6	50229054	50973074	9124	KPN448
6	50973593	51520422	5331	KPN448
6	55858268	56381337	6198	KPN448
6	64737937	65695424	11564	KPN448
6	112494838	113166582	8525	KPN448
6	466	923128	12517	KPN449
6	1543978	2120995	7019	KPN449
6	33075528	33727909	4507	KPN449
6	49243464	49881243	6288	KPN449
6	65729849	66503807	9704	KPN449
6	77305114	77970364	5756	KPN449
6	77996994	78665421	5788	KPN449
6	81170090	81947044	10894	KPN449
6	80208404	80712279	5138	KPN450
6	35223919	35989057	6534	KPN456
6	74500052	75186830	7778	KPN456
6	33436693	33941963	3044	KPN458
6	82499034	83001881	4903	KPN458
6	86335638	87369161	12330	KPN458
6	112537717	113127183	7144	KPN458
6	50308481	51001201	8398	KPN460
6	59756653	60311290	3735	KPN460
6	65934021	66636129	8291	KPN472
6	53608562	54126523	5192	KPN482
6	66168614	66873638	8009	KPN482
6	67514302	68158752	5452	KPN482
6	87943743	88638036	4193	KPN482
6	33304994	33834512	3380	KPN484
6	59330691	59887613	3602	KPN485
6	1688	778241	10045	KPN486
6	77262298	77971454	6079	KPN486
6	84671068	85212789	6162	KPN486
6	45083386	45721999	3388	KPN497
6	45786702	46343968	2953	KPN497
6	46344290	48068521	18081	KPN497
6	48981320	50225977	13176	KPN497
6	50281918	51122930	10348	KPN497
6	51124846	51652279	4332	KPN497
6	52218996	53373988	9270	KPN497
6	53409879	54833790	14352	KPN497
6	53873941	54382162	5542	KPN500
6	75188429	76042306	7496	KPN500
6	2008757	2811071	6606	KPN517
6	32868677	33809658	6671	KPN531
6	38471601	39011572	4253	KPN531
6	75626750	76516490	9309	KPN531
6	84670877	85228735	6210	KPN531
6	1049138	1587650	8093	KPN538
6	10370010	11129504	8580	KPN538
6	24167856	24748608	7787	KPN538
6	40908723	41435117	2491	KPN538
6	80153490	80714700	5518	KPN538
6	13789822	14296709	4656	KPN641
6	65852437	66503807	8060	KPN641
6	90895659	91632359	7536	KPN641
6	74454313	75187999	8115	KPN654
6	75160092	75878535	5894	KPN677
6	75879198	77714012	17579	KPN677
6	246608	769873	8038	KPN683
6	86757859	87307415	6283	KPN683
6	33118596	33929962	5653	KPN688
6	46328815	46854657	5016	KPN688
6	71175189	71939414	8733	KPN688
6	30938063	31592296	4187	KPN723
6	53265197	53868870	5545	KPN723
6	62171821	63092575	7545	KPN723
6	71323155	72041982	8440	KPN723
6	47086863	47740967	7233	KPN744
6	54088052	54672293	5615	KPN744
6	89562980	90201036	5234	KPN744
6	93994254	94556323	6041	KPN744
6	100904676	102055190	7847	KPN744
6	7189814	7729391	4556	KPN802
6	35914469	36622485	6545	KPN802
6	74453244	75186482	8125	KPN802
6	75192571	75962836	6804	KPN802
6	46219890	46828548	5122	KPN809
6	74436666	75084213	6956	KPN809
6	80112935	80987067	9507	KPN809
6	2110847	3121475	8573	KPN828
[truncated: 3,970 more rows]
